# Supplementary material for: Evaluation of Type I Interferon Treatment in Hospitalized COVID-19 Patients: A Retrospective Cohort Study
Source: Pathogens. 2024 Jun 26;13(7):539. doi: 10.3390/pathogens13070539 (PMC11280121; doi:10.3390/pathogens13070539)
Supplement: Supplementary file 1 [file pathogens-13-00539-s001.zip]

Archive with 1 entries (1 files):
- pathogens-3047497-supplementary.pdf
